# Supplementary material for: Utilizing target capture sequencing to resolve the speciation history of Echinacea (Asteraceae)
Source: Front Plant Sci. 2025 Sep 9;16:1602041. doi: 10.3389/fpls.2025.1602041 (PMC12454386; doi:10.3389/fpls.2025.1602041)
Supplement: Supplementary file 1 [file Table1.xlsx]

## Sheet: Plant.1.0
sample name	sample ID	organism	geo loc name	collection year	voucher ID	SRA accession	bioproject accession	biosample accession	collector name	tissue	plant material location	sample preparation	seed storage
Allison4_IL_Pall_S67_L008_CJ8	CJ8	Echinacea pallida	USA: Illinois	2023	GA280733	SRR31904110	PRJNA1207049	SAMN46113997	Stuart Allison	Leaf	University of Georgia: Herbarium	Fresh dried	N/A
Ames25106_Purp_S65_L008_CJ6	CJ6	Echinacea purpurea	USA: Georgia	1998	GA280729	SRR31904109	PRJNA1207049	SAMN46113998	NCRPIS: GRIN Repository	Leaf	North Central Regional Plant Introduction Station (NCRPIS): GRIN Repository	Fresh dried: Seed grown	UGA Herbarium
Black6423_Sang_CJ24_S55	CJ24	Echinacea sanguinea	USA: Texas	2023	GA280720	SRR31904098	PRJNA1207049	SAMN46113999	Adam Black	Leaf	University of Georgia: Herbarium	Fresh dried	N/A
CJ3_CLTN_Tenn_S68_L008_CJ9	CJ9	Echinacea tennesseensis	USA: Tennessee	2023	GA280738	SRR31904087	PRJNA1207049	SAMN46114000	Chazz Jordan, Philip Bentz	Leaf	University of Georgia: Herbarium	Fresh dried	N/A
CJ6LH_TNTenn_CJ33_S61	CJ33	Echinacea tennesseensis	USA: Tennessee	2023	GA280739	SRR31904083	PRJNA1207049	SAMN46114001	Chazz Jordan, Philip Bentz	Leaf	University of Georgia: Herbarium	Fresh dried	N/A
CJ9LH_Tntenn_CJ26_S57	CJ26	Echinacea tennesseensis	USA: Tennessee	2023	GA280739	SRR31904082	PRJNA1207049	SAMN46114002	Chazz Jordan, Philip Bentz	Leaf	University of Georgia: Herbarium	Fresh dried	N/A
CJ_MvgGA_Tenn_S63_L008_CJ4	CJ4	Echinacea tennesseensis	USA: Tennessee	2023	GA280732	SRR31904081	PRJNA1207049	SAMN46114003	Chazz Jordan, Philip Bentz	Leaf	University of Georgia: Herbarium	Fresh dried	N/A
CLF006EA212023_Ang_CJ35_S63	CJ35	Echinacea angustifolia	CN: Saskatchewan	2021	GA280723	SRR31904080	PRJNA1207049	SAMN46114004	Sarah Vinge-Mazer	Leaf	University of Georgia: Herbarium	Fresh dried	N/A
Dunn91721_Purp_S69_L008_CJ10	CJ10	Echinacea purpurea	USA: New York	2021	GA280730	SRR31904079	PRJNA1207049	SAMN46114005	Amara Dunn	Leaf	University of Georgia: Herbarium	Fresh dried: Seed grown	UGA Herbarium
E019HA8_Laev_CJ34_S62	CJ34	Echinacea laevigata	USA: Georgia	2023	GA280736	SRR31904078	PRJNA1207049	SAMN46114006	Emily Laske	Leaf	State Botanical Garden: Mimsie Center	Fresh dried	N/A
E026_12_Laev_CJ39_S67	CJ39	Echinacea laevigata	USA: Georgia	2023	GA280735	SRR31904108	PRJNA1207049	SAMN46114007	Emily Laske	Leaf	State Botanical Garden: Mimsie Center	Fresh dried	N/A
ENTSo_CJPB_Tnpurp_CJ25_S56	CJ25	Echinacea purpurea	USA: Tennessee	2022	GA280731	SRR31904107	PRJNA1207049	SAMN46114008	Chazz Jordan, Philip Bentz	Leaf	University of Georgia: Herbarium	Fresh dried	N/A
Elk8212_purp_CJ21_S52	CJ21	Echinacea purpurea	USA: Michighan	2021	All sample used	SRR31904106	PRJNA1207049	SAMN46114009	Marcel El Kouri	Leaf	University of Georgia: Herbarium	Fresh dried: Seed grown	UGA Herbarium
Gostel831_Ang_CJ23_S54	CJ23	Echinacea angustifolia	USA: Texas	2023	GA280722	SRR31904105	PRJNA1207049	SAMN46114010	Morgan Gostel	Leaf	University of Georgia: Herbarium	Fresh dried	N/A
Gostel832_Atro_S62_L008_CJ3	CJ3	Echinacea atrorubens	USA: Texas	2024	GA280721	SRR31904104	PRJNA1207049	SAMN46114011	Morgan Gostel	Leaf	University of Georgia: Herbarium	Fresh dried	N/A
PI631251_Sim_CJ30_S59	CJ30	Echinacea simulata	USA: Missouri	1996	GA280725	SRR31904103	PRJNA1207049	SAMN46114012	NCRPIS: GRIN Repository - PI631251	Leaf	North Central Regional Plant Introduction Station (NCRPIS): GRIN Repository	Fresh dried: Seed grown	UGA Herbarium
PI631263_Para_CJ41_S69	CJ41	Echinacea paradoxa	USA: Oklahoma	1997	All sample used	SRR31904102	PRJNA1207049	SAMN46114013	NCRPIS: GRIN Repository	Leaf	North Central Regional Plant Introduction Station (NCRPIS): GRIN Repository	Fresh dried: Seed grown	UGA Herbarium
PI631264_Para2_S64_L008_CJ5	CJ5	Echinacea paradoxa	USA: Oklahoma	1997	GA280734	SRR31904101	PRJNA1207049	SAMN46114014	NCRPIS: GRIN Repository	Leaf	North Central Regional Plant Introduction Station (NCRPIS): GRIN Repository	Fresh dried: Seed grown	UGA Herbarium
PI631308_Sim2_S66_L008_CJ7	CJ7	Echinacea simulata	USA: Tennessee	1997	GA280726	SRR31904100	PRJNA1207049	SAMN46114015	NCRPIS: GRIN Repository	Leaf	North Central Regional Plant Introduction Station (NCRPIS): GRIN Repository	Fresh dried: Seed grown	UGA Herbarium
PI649040_purp_CJ20_S51	CJ20	Echinacea purpurea	USA: Alabama	1998	All sample used	SRR31904099	PRJNA1207049	SAMN46114016	NCRPIS: GRIN Repository	Leaf	North Central Regional Plant Introduction Station (NCRPIS): GRIN Repository	Fresh dried: Seed grown	UGA Herbarium
Pizza9211_purp_CJ22_S53	CJ22	Echinacea purpurea	USA: Michigan	2021	All sample used	SRR31904097	PRJNA1207049	SAMN46114017	Riley Pizza	Leaf	University of Georgia: Herbarium	Fresh dried: Seed grown	UGA Herbarium
SLCGA2_purp_CJ19_S50	CJ19	Echinacea purpurea	USA: Georgia	2021	All sample used; public property - extirpated	SRR31904096	PRJNA1207049	SAMN46114018	Chazz Jordan	Leaf	University of Georgia: Herbarium	Fresh dried	N/A
UTEP15876_Ang_CJ37_S65	CJ37	Echinacea angustifolia	USA: South Dakota	1980	UTEPH6729	SRR31904095	PRJNA1207049	SAMN46114019	William J. Hess	Leaf	University of Texas El Paso: Herbarium	Herbarium	N/A
UTEP18125_Ang_CJ36_S64	CJ36	Echinacea angustifolia	USA: Oklahoma	1981	UTEPC1806	SRR31904094	PRJNA1207049	SAMN46114020	Larry K. Magrath	Leaf	University of Texas El Paso: Herbarium	Herbarium	N/A
UTEP20792_Pall_S70_L008_CJ11	CJ11	Echinacea pallida	USA: Louisiana	1982	UTEPH6725	SRR31904093	PRJNA1207049	SAMN46114021	Roy Dale Thomas	Leaf	University of Texas El Paso: Herbarium	Herbarium	N/A
UTEP34215_Ang_CJ27_S58	CJ27	Echinacea angustifolia	USA: Oklahoma	1984	UTEPC1804	SRR31904092	PRJNA1207049	SAMN46114022	Larry K. Magrath	Leaf	University of Texas El Paso: Herbarium	Herbarium	N/A
UTEP50934_Sang2_CJ31_S60	CJ31	Echinacea sanguinea	USA: Texas	1982	UTEP50934	SRR31904091	PRJNA1207049	SAMN46114023	Royal D. Suttkus	Leaf	University of Texas El Paso: Herbarium	Herbarium	N/A
UTEP53433_Pall_CJ38_S66	CJ38	Echinacea pallida	USA: Texas	No Date	UTEPC1807	SRR31904090	PRJNA1207049	SAMN46114024	Unknown	Leaf	University of Texas El Paso: Herbarium	Herbarium	N/A
UTEP65581_Pall_CJ40_S68	CJ40	Echinacea pallida	USA: Louisiana	1975	UTEPH6730	SRR31904089	PRJNA1207049	SAMN46114025	Roy Dale Thomas	Leaf	University of Texas El Paso: Herbarium	Herbarium	N/A
VR1_TazTN_Purp_S71_L008_CJ12	CJ12	Echinacea purpurea	USA: Tennessee	2022	GA280727	SRR31904088	PRJNA1207049	SAMN46114026	Chazz Jordan, Vanessa Raditz	Leaf	University of Georgia: Herbarium	Fresh dried	N/A
ent_south13_purp_CJ17_S48	CJ17	Echinacea purpurea	USA: Tennessee	2022	All sample used	SRR31904086	PRJNA1207049	SAMN46114027	Chazz Jordan	Leaf	University of Georgia: Herbarium	Fresh dried	Mimsie Lanier Center for Native Plant Studies
ladwig10211_purp_CJ16_S47	CJ16	Echinacea purpurea	USA: Wisconsin	2021	GA280728	SRR31904085	PRJNA1207049	SAMN46114028	Laura Ladwig	Leaf	University of Georgia: Herbarium	Fresh dried: Seed grown	UGA Herbarium
lohman9211_purp_CJ18_S49	CJ18	Echinacea purpurea	USA: New York	2021	All sample used	SRR31904084	PRJNA1207049	SAMN46114029	Rowena Lohmen	Leaf	University of Georgia: Herbarium	Fresh dried: Seed grown	UGA Herbarium
SRR5241408_Parthenium_argentatum	Parthenium_argentatum_SRR5241408	Parthenium argentatum	USA: Arizona	1942	Reference collector	SRR5241408	PRJNA369535	SAMN06286297	William Belknap	Meristem	USDA: Agricultural Research Center	NA	N/A
SRR26366552_Helianthus_annuus	Helianthus_annuus_SRR26366552	Helianthus annuus	USA: Iowa	2020	Reference collector	SRR26366552	PRJNA1027349	SAMN37793050	Brian Smart	Leaf	North Dakota State University: National Sclerotinia Initiative	NA	N/A
SRR5907719_Helianthus_argophyllus	Helianthus_argophyllus_SRR5907719	Helianthus argophyllus	USA:Texas	2016	Reference collector	SRR5907719	SRR5907719	SAMN07457756	Gregory Owens	Leaf	University of British Columbia: Botany Department	NA	N/A

## Sheet: Sheet1
sample name	sample ID	organism	geo loc name	collection year	voucher ID	SRA accession	bioproject accession	biosample accession	collector name	tissue	plant material location	sample preparation
Ames25106_Purp_S65_L008_CJ6	CJ6	Echinacea purpurea	USA: Georgia	1998		SRR31904109	PRJNA1207049	SAMN46113998	NCRPIS: GRIN Repository	Leaf	North Central Regional Plant Introduction Station (NCRPIS): GRIN Repository	Fresh dried: Seed grown
Dunn91721_Purp_S69_L008_CJ10	CJ10	Echinacea purpurea	USA: New York	2021		SRR31904079	PRJNA1207049	SAMN46114005	Amara Dunn	Leaf	University of Georgia: Herbarium	Fresh dried: Seed grown
ENTSo_CJPB_Tnpurp_CJ25_S56	CJ25	Echinacea purpurea	USA: Tennessee	2022		SRR31904107	PRJNA1207049	SAMN46114008	Chazz Jordan, Philip Bentz	Leaf	University of Georgia: Herbarium	Fresh dried
Elk8212_purp_CJ21_S52	CJ21	Echinacea purpurea	USA: Michighan	2021		SRR31904106	PRJNA1207049	SAMN46114009	Marcel El Kouri	Leaf	University of Georgia: Herbarium	Fresh dried: Seed grown
PI649040_purp_CJ20_S51	CJ20	Echinacea purpurea	USA: Alabama	1998		SRR31904099	PRJNA1207049	SAMN46114016	NCRPIS: GRIN Repository	Leaf	North Central Regional Plant Introduction Station (NCRPIS): GRIN Repository	Fresh dried: Seed grown
Pizza9211_purp_CJ22_S53	CJ22	Echinacea purpurea	USA: Michigan	2021		SRR31904097	PRJNA1207049	SAMN46114017	Riley Pizza	Leaf	University of Georgia: Herbarium	Fresh dried: Seed grown
SLCGA2_purp_CJ19_S50	CJ19	Echinacea purpurea	USA: Georgia	2021		SRR31904096	PRJNA1207049	SAMN46114018	Chazz Jordan	Leaf	University of Georgia: Herbarium	Fresh dried
VR1_TazTN_Purp_S71_L008_CJ12	CJ12	Echinacea purpurea	USA: Tennessee	2022		SRR31904088	PRJNA1207049	SAMN46114026	Chazz Jordan, Vanessa Raditz	Leaf	University of Georgia: Herbarium	Fresh dried
ent_south13_purp_CJ17_S48	CJ17	Echinacea purpurea	USA: Tennessee	2022		SRR31904086	PRJNA1207049	SAMN46114027	Chazz Jordan, Philip Bentz	Leaf	University of Georgia: Herbarium	Fresh dried
ladwig10211_purp_CJ16_S47	CJ16	Echinacea purpurea	USA: Wisconsin	2021		SRR31904085	PRJNA1207049	SAMN46114028	Laura Ladwig	Leaf	University of Georgia: Herbarium	Fresh dried: Seed grown
lohman9211_purp_CJ18_S49	CJ18	Echinacea purpurea	USA: New York	2021		SRR31904084	PRJNA1207049	SAMN46114029	Rowena Lohmen	Leaf	University of Georgia: Herbarium	Fresh dried: Seed grown
								DNA Isolations
								GA236683	Mississippi	CJ114
								GA236690	Mississippi	CJ115
								GA075566	Georgia	CJ116
								GA075561	Georgia	CJ117
								GA236685	Missouri	CJ118
								GA236678	Missouri	CJ119
								GA236693	Mississippi	CJ121
								GA236682	Louisiana	CJ122
								GA075555	Georgia	CJ123
								GA236686	Missouri	CJ124
								GA236681	Missouri	CJ125
		state	sample ID					GA236688	Mississippi	CJ126
		Georgia	CJ6, CJ19					GA236689	Mississippi	CJ127
		New York	CJ10, CJ18					GA075560	Georgia	CJ128
		Tennessee	CJ25, CJ12, CJ17					GA236687	Mississippi	CJ129
		Michigan	CJ21, CJ22					GA236673	North Carolina	CJ130
		Alabama	CJ20					GA236677	Missouri	CJ131
		Wisconsin	CJ16					GA236684	Missouri	CJ132
								GA075564	Georgia	CJ133
								GA236676	Louisiana	CJ134
								state	sample ID
								Georgia	CJ6, CJ19, CJ116, CJ117, CJ123, CJ128, CJ133
								New York	CJ10, CJ18
								Tennessee	CJ25, CJ12, CJ17
								Michigan	CJ21, CJ22
								Alabama	CJ20
								Wisconsin	CJ16
								Mississippi	CJ114, CJ115, CJ121, CJ126, CJ127, CJ129
								Missouri	CJ118, CJ119, CJ124, CJ125, CJ131, CJ132
								Louisiana	CJ122, 134
								North Carolina	CJ130
